# Supplementary material for: An Integrated Monolithic Synaptic Device for C-Tactile Afferent Perception and Robot Emotional Interaction
Source: Cyborg Bionic Syst. 2025 Aug 19;6:0367. doi: 10.34133/cbsystems.0367 (PMC12364544; doi:10.34133/cbsystems.0367)
Supplement: Supplementary 1 — Figs. S1 to S6 Tables S1 and S2 [file cbsystems.0367.f1.zip]

Archive with 7 entries (7 files):
- Figure captions.doc
- S1.tif
- S2.tif
- S3.tif
- S4.tif
- S5-.tif
- S6.tif
